# Supplementary material for: Top-down structuring of freshwater bacterial communities by mixotrophic flagellates
Source: ISME Commun. 2023 Sep 2;3:93. doi: 10.1038/s43705-023-00289-7 (PMC10475056; doi:10.1038/s43705-023-00289-7)
Supplement: Supplementary file 5 — Table S1 [file 43705_2023_289_MOESM5_ESM.xlsx]

## Sheet: Tabelle1
Supplementary Table 1 Lake characteristics.
	Lake	Trophic status	Country	Coordinates
	Chiemsee	Mesotrophic	Germany	47°52'11.61"N, 12°27'12.58"E
	Erlaufsee	Oligotrophic	Austria	47°47'33.42"N, 15°16'19.62"E
	Hubertussee	Mesotrophic	Austria	47°48'28.86"N, 15°21'59.01"E
	Klostersee	Eutrophic	Germany	47°58'28.32"N, 12°27'8.49"E
	Lunzer See	Oligotrophic	Austria	47°51'13.43"N, 15° 3'5.66"E
	Mittersee	Oligotrophic	Austria	47°49'38.09"N, 15° 4'33.04"E
	Obersee	Oligotrophic	Austria	47°48'16.56"N, 15° 4'27.56"E
